# Supplementary material for: Combining multi-site magnetic resonance imaging with machine learning predicts survival in pediatric brain tumors
Source: Sci Rep. 2021 Sep 23;11:18897. doi: 10.1038/s41598-021-96189-8 (PMC8460620; doi:10.1038/s41598-021-96189-8)
Supplement: Supplementary file 2 — Supplementary Information 2. [file 41598_2021_96189_MOESM2_ESM.xlsx]

## Sheet: Genetic and Histological Data
Low risk cluster	CCLG ID	Tumour Type	Tumour location	Grade	Gender	Age at diagnosis (days)	Age at diagnosis (years)	Survival time (days)	Survival time (years)	Still alive at analysis time	Chang Stage	Resection (T0 no residual; T1 residual <1.5cm2; T2 residual>1.5cm2; T3 tumour size unchanged)	Medulloblastoma sub-group	Myc enhancement	MiB1	GFAP	KI67	INI-1	IDH-1	NSE	S-100	BAF47	BRAF	P53	NFP	N160	N70
	533	Pilocytic astrocytoma	S	1	M	4197	11.4986	4908	13	1	0	T3			0
	609	Pilocytic astrocytoma	S	1	F	5076	13.9068	4963	14	1	Not Known	Not Known			0	1													Key
	655	Pilocytic astrocytoma	S	1	M	2348	6.43288	3887	11	1	Not Known	T2			1														0 = Not expressed
	664	Pineoblastoma	B/Midline	4	M	4261	11.674	4037	11	1	0	T3			1	1									1				1 = Expressed/upregualted
	719	Medulloblastoma	B	4	F	1695	4.64384	3547	10	1	2	T0	4	0	1														I = Infratentorial
	753	Pilocytic astrocytoma	I/B	1	F	6160	16.8767	3459	9	1	0	T1																	S = Supratentorial
	762	Medulloblastoma	B	4	M	2522	6.90959	3270	9	1	0	T0	4	1															B = Brainstem
	784	Pilocytic astrocytoma	B	1	F	4312	11.8137	498	1	1	2	T2					1
	808	Pilocytic astrocytoma	I	1	F	5260	14.411	3017	8	1	0	T0
	815	Anaplastic Ependymoma	B	3	F	1214	3.32603	2962	8	1	Not Known	T0					1
	845	Diffuse Astrocytoma	I	2	M	223	0.610959	2849	8	1	0	T3				1	0
	848	Oligodendroglioma	I	2	F	5148	14.1041	2805	8	1	0	T0				0	0
	856	Pilocytic astrocytoma	I	1	F	1956	5.3589	2770	8	1	0	T0
	877	Pilocytic astrocytoma	S	1	F	2709	7.42192	536	1	0	1	T3				1	0
	886	Pilocytic astrocytoma	S	1	M	2875	7.87671	2636	7	1	0	T0				1	0
	890	Pilocytic astrocytoma	I	1	M	4931	13.5096	2791	8	1	0	T0				1	0
	930	Choroid plexus carcinoma	S	3	F	680	1.86301	799	2	0	2	T3					1	1
	1073	Choroid plexus papilloma	S	1	F	1699	4.65479	2260	6	1	Not Known	T0
	1095	Pilocytic astrocytoma	I	1	F	4679	12.8192	2247	6	1	0	T0					0		0
	1136	Pilocytic astrocytoma	I	1	M	1035	2.83562	2164	6	1	0	T1				1	0	1	0		1
	1205	Medulloblastoma	I	4	M	618	1.69315	2296	6	1	2	T3	3	0
	1233	Atypical choroid plexus papilloma	S	2	M	16	0.0438356	2077	6	1	Not Known	T0				0	1									0	0
	1234	Pilocytic astrocytoma	S	1	M	340	0.931507	910	2	0	0	T3
	1283	Anaplastic Ependymoma	I	3	M	564	1.54521	1988	5	1	0	T0			1	1
	1425	Anaplastic Ependymoma	I	3	F	744	2.03836	1671	5	1	0	T1			1
	1451	Pilocytic astrocytoma	S	1	F	862	2.36164	1625	4	1	0	T0
	1456	Pilocytic astrocytoma	S	1	F	4157	11.389	1589	4	1	Not Known	Not Known				1			0
	1502	Medulloblastoma	I/B	4	M	2003	5.48767	1526	4	1	0	T0	3	0
	1540	Pineoblastoma	S	4	F	3679	10.0795	1393	4	1	0	T2
	1575	Pilocytic astrocytoma	S	1	F	2211	6.05753	1321	4	1	0	T0
	1611	Anaplastic Ependymoma	I	3	M	826	2.26301	1239	3	1	Not Known	T0					1
	1614	Pilocytic astrocytoma	S	1	M	5044	13.8192	1224	3	1	2	T0				0	0				1
	1679	Dysembryoplastic neuroepithelial tumour	S	1	M	4342	11.8959	1068	3	1	0	T1				0	0		0		1		0
	1728	Pilocytic astrocytoma	I	1	F	575	1.57534	976	3	1	0	T0					0
	1739	Medulloblastoma	I	4	F	3806	10.4274	1035	3	1	1	T0	WNT	0		1	1	1					0
High risk cluster
	535	Ependymoma	S	3	F	4376	11.989	1087	3	0	0	Not Known			1	1
	731	Pilocytic astrocytoma	IF	1	F	5837	15.9918	3472	10	1	0	T0					0
	758	Medulloblastoma	B	4	M	6442	17.6493	726	2	0	0	T0	4	0
	783	Medulloblastoma	B	4	M	2525	6.91781	472	1	0	1	T0	3	0
	793	Medulloblastoma	B	4	F	2436	6.67397	3080	8	1	2	T1	4	0
	796	Medulloblastoma	I	4	F	4659	12.7644	3528	10	1	2	T0	4	0	1	1
	820	Medulloblastoma	B	4	M	4204	11.5178	3878	11	1	1	T0	4	0	1
	858	Supratentorial embryonal tumour	S	4	M	1910	5.23288	1092	3	0	0	T0				1	1	1
	923	Oligodendroglioma	I	2	M	5321	14.5781	788	2	0	0	T0				0
	1047	Supratentorial embryonal tumour	S	4	M	1914	5.24384	658	2	0	0	T1				1	1	1
	1056	Pilocytic astrocytoma	S	1	M	4045	11.0822	2275	6	1	Not Known	T0
	1077	Medulloblastoma	I	4	F	853	2.33699	2244	6	1	2	T0	3	0		1	1	1
	1360	Glioblastoma	S	4	F	6263	17.1589	380	1	0	0	T2							0
	1381	Ependymoma	I	3	M	3561	9.75616	1789	5	1	0	T0				1	1		0
	1079	Pilocytic astrocytoma	I	1	M	2619	7.17534	2273	6	1	0	T2				1			0	1
	1098	Medulloblastoma	B	4	F	3923	10.7479	972	3	0	0	T0	WNT	0		0	1	1
	1139	Fibrillary astrocytoma	I	2	F	5614	15.3808	2182	6	1	Not Known	T0					1			0
	1140	Chordoma	S	1	M	6147	16.8411	2177	6	1	0	T3
	1217	Ependymoma	B	3	M	3296	9.03014	66	0	0	0	T3					1		0
	1230	Ependymoma	S	3	M	4040	11.0685	267	1	0	0	T3				1		1				1
	1237	Glioblastoma	S	4	M	860	2.35616	805	2	0	0	Not Known					1	0
	1309	Medulloblastoma	I/B	4	F	3800	10.411	685	2	0	1	T1	4	0	1	1		1
	1310	Pilocytic astrocytoma	S	1	F	1461	4.00274	1952	5	1	0	T2			0	1			0
	1487	Ependymoma	I	3	F	721	1.97534	1463	4	1	0	T0				1	1	1
	1488	Medulloblastoma	I	4	F	3840	10.5205	1558	4	1	3	T0	WNT	0		1	1	1
	1491	Anaplastic medulloblastoma	I/B	4	M	2403	6.58356	880	2	0	0	T0				1	1	1
	1497	Medulloblastoma	I	4	F	4029	11.0384	1525	4	1	2	T0	Not known	0		1	1	1
	1498	Supratentorial embryonal tumour	S	4	M	2900	7.94521	1506	4	1	0	T0				1	1									0	0
	1537	Medulloblastoma	I	4	M	3894	10.6685	1418	4	1	3	T1	Not known	0		1	1
	1539	Medulloblastoma	I	4	M	1998	5.47397	1440	4	1	3	T0	Not known	0		1	1	1						1
	1651	Atypical teratoid rhabdoid tumour	I	4	F	58	0.158904	21	0	0	Not Known	T3					1	0
	1664	Ependymoma	S	3	F	240	0.657534	1498	4	1	Not Known	T2
	1712	Anaplastic medulloblastoma	I	4	M	1236	3.3863	1146	3	1	3	T2					1
	1791	Choroid plexus carcinoma	S	3	M	3829	10.4904	837	2	1	Not Known	T1
High risk cluster - alive
	731	Pilocytic astrocytoma	IF	1	F	5837	15.9918	3472	10	1							0
	793	Medulloblastoma	B	4	F	2436	6.67397	3080	8	1			4	0
	796	Medulloblastoma	I	4	F	4659	12.7644	3528	10	1			4	0	1	1
	820	Medulloblastoma	B	4	M	4204	11.5178	3878	11	1	1		4	0	1
	1056	Pilocytic astrocytoma	S	1	M	4045	11.0822	2275	6	1
	1077	Medulloblastoma	I	4	F	853	2.33699	2244	6	1	2		3	0		1	1	1
	1079	Pilocytic astrocytoma	I	1	M	2619	7.17534	2273	6	1						1			0	1
	1139	Fibrillary astrocytoma	I	2	F	5614	15.3808	2182	6	1							1			0
	1140	Chordoma	S	1	M	6147	16.8411	2177	6	1
	1310	Pilocytic astrocytoma	S	1	F	1461	4.00274	1952	5	1					0	1			0
	1381	Ependymoma	I	3	M	3561	9.75616	1789	5	1						1	1		0
	1487	Ependymoma	I	3	F	721	1.97534	1463	4	1						1	1	1
	1488	Medulloblastoma	I	4	F	3840	10.5205	1558	4	1	3		WNT	0		1	1	1
	1497	Medulloblastoma	I	4	F	4029	11.0384	1525	4	1	2		Not known	0		1	1	1
	1498	Supratentorial embryonal tumour	S	4	M	2900	7.94521	1506	4	1						1	1									0	0
	1537	Medulloblastoma	I	4	M	3894	10.6685	1418	4	1	3		Not known	0		1	1
	1539	Medulloblastoma	I	4	M	1998	5.47397	1440	4	1	3		Not known	0		1	1	1						1
	1664	Ependymoma	S	3	F	240	0.657534	1498	4	1
	1712	Anaplastic medulloblastoma	I	4	M	1236	3.3863	1146	3	1							1
Low risk cluster - alive
	533	Pilocytic astrocytoma	S	1	M	4197	11.4986	4908	13	1					0
	609	Pilocytic astrocytoma	S	1	F	5076	13.9068	4963	14	1					0	1
	655	Pilocytic astrocytoma	S	1	M	2348	6.43288	3887	11	1					1
	664	Pineoblastoma	B/Midline	4	M	4261	11.674	4037	11	1					1	1									1
	719	Medulloblastoma	B	4	F	1695	4.64384	3547	10	1	2		4	0	1
	753	Pilocytic astrocytoma	I/B	1	F	6160	16.8767	3459	9	1
	762	Medulloblastoma	B	4	M	2522	6.90959	3270	9	1	0		4	1
	784	Pilocytic astrocytoma	B	1	F	4312	11.8137	498	1	1							1
	808	Pilocytic astrocytoma	I	1	F	5260	14.411	3017	8	1
	815	Ependymoma	B	3	F	1214	3.32603	2962	8	1							1
	845	Diffuse Astrocytoma	I	2	M	223	0.610959	2849	8	1						1	0
	848	Oligodendroglioma	I	2	F	5148	14.1041	2805	8	1						0	0
	856	Pilocytic astrocytoma	I	1	F	1956	5.3589	2770	8	1
	886	Pilocytic astrocytoma	S	1	M	2875	7.87671	2636	7	1						1	0
	890	Pilocytic astrocytoma	I	1	M	4931	13.5096	2791	8	1						1	0
	1073	Choroid plexus papilloma	S	1	F	1699	4.65479	2260	6	1
	1095	Pilocytic astrocytoma	I	1	F	4679	12.8192	2247	6	1							0		0
	1136	Pilocytic astrocytoma	I	1	M	1035	2.83562	2164	6	1						1	0	1	0		1
	1205	Medulloblastoma	I	4	M	618	1.69315	2296	6	1	2		3	0
	1233	Atypical choroid plexus papilloma	S	2	M	16	0.0438356	2077	6	1						0	1
	1283	Ependymoma	I	3	M	564	1.54521	1988	5	1					1	1
	1425	Ependymoma	I	3	F	744	2.03836	1671	5	1					1
	1451	Pilocytic astrocytoma	S	1	F	862	2.36164	1625	4	1
	1456	Pilocytic astrocytoma	S	1	F	4157	11.389	1589	4	1						1			0
	1502	Medulloblastoma	I/B	4	M	2003	5.48767	1526	4	1	0		3	0
	1540	Pineoblastoma	S	4	F	3679	10.0795	1393	4	1
	1575	Pilocytic astrocytoma	S	1	F	2211	6.05753	1321	4	1
	1611	Ependymoma	I	3	M	826	2.26301	1239	3	1							1
	1614	Pilocytic astrocytoma	S	1	M	5044	13.8192	1224	3	1						0	0				1
	1679	Dysembryoplastic neuroepithelial tumour	S	1	M	4342	11.8959	1068	3	1						0	0		0		1		0
	1728	Pilocytic astrocytoma	I	1	F	575	1.57534	976	3	1							0
	1739	Medulloblastoma	I	4	F	3806	10.4274	1035	3	1	1		WNT	0		1	1	1					0
High risk cluster - dead
	535	Ependymoma	S	3	F	4376	11.989	1087	3	0					1	1
	758	Medulloblastoma	B	4	M	6442	17.6493	726	2	0			4	0
	783	Medulloblastoma	B	4	M	2525	6.91781	472	1	0	1		3	0
	858	Supratentorial embryonal tumour	S	4	M	1910	5.23288	1092	3	0						1	1	1
	923	Oligodendroglioma	I	2	M	5321	14.5781	788	2	0						0
	1047	Supratentorial embryonal tumour	S	4	M	1914	5.24384	658	2	0						1	1	1
	1098	Medulloblastoma	B	4	F	3923	10.7479	972	3	0	2		WNT	0		0	1	1
	1217	Ependymoma	B	3	M	3296	9.03014	66	0	0							1		0
	1230	Ependymoma	S	3	M	4040	11.0685	267	1	0						1		1				1
	1237	Glioblastoma	S	4	M	860	2.35616	805	2	0							1	0
	1309	Medulloblastoma	I/B	4	F	3800	10.411	685	2	0			4	0	1	1		1
	1360	Glioblastoma	S	4	F	6263	17.1589	380	1	0									0
	1491	Anaplastic medulloblastoma	I/B	4	M	2403	6.58356	880	2	0						1	1	1
	1651	Atypical teratoid rhabdoid tumour	I	4	F	58	0.158904	21	0	0						0	1	0								0	0
Low risk cluster - dead
	877	Pilocytic astrocytoma	S	1	F	2709	7.42192	536	1	0						1	0
	930	Choroid plexus carcinoma	S	3	F	680	1.86301	799	2	0							1	1
	1234	Pilocytic astrocytoma	S	1	M	340	0.931507	910	2	0
